# Supplementary material for: The alcohol dehydrogenase gene family in sugarcane and its involvement in cold stress regulation
Source: BMC Genomics. 2020 Jul 29;21:521. doi: 10.1186/s12864-020-06929-9 (PMC7392720; doi:10.1186/s12864-020-06929-9)
Supplement: Supplementary file 2 — Additional file 2: Table S1. The detailed information of ADH genes included in this study. Table S2. The gene type of ADH genes in S. bicolor, R570, and S. spontaneum. Table S3. One-to-one orthologous relationships between S. bicolor, R570, and S. spontaneum. Table S4. Percentage of identity between 6 ShADHs, 32 SsADHs, and 1 ScADH was calculated using Clustal Omega. Table S5. Primary structure analysis of ScADH3. Table S6. Secondary structure analysis of ScADH3. Table S7. Sources of ADH genes from sequenced plant included in this study. Table S8. Primers used in this study. [file 12864_2020_6929_MOESM2_ESM.xlsx]

## Sheet: Table S1
Supplemental Table S1 The detailed information of ADH genes included in this study
Gene Name	Gene identifier	Genomics position	Size(AA)	MW (kDa)	PI	Subcellular location	GRAVY	Instability index
MtADH-like1	Medtr3g079180.1	Chr3: 35613644-35616622	386	41.7	6.03	cyto	0.065	39.49
MtADH1	Medtr3g089940.1	Chr3: 40878691-40882545	380	41.1	5.97	cyto	-0.037	27.59
MtADH2	Medtr3g089970.1	Chr3: 40898627-40901003	381	41.21	5.76	cyto	-0.006	30.53
MtADH3	Medtr3g089977.1	Chr3: 40903129-40906106	380	41.11	5.97	cyto	-0.036	26.62
MtADH-like2	Medtr3g099460.1	Chr3: 45584463-45588966	391	42.5	6.28	chlo	-0.037	30.01
MtADH-like3	Medtr5g087710.1	Chr5: 38027254-38030633	391	42.74	5.56	cyto	0.109	35.54
MtADH-like4	Medtr6g068930.1	Chr6: 24773659-24778258	377	40.54	7.46	chlo	0.086	38.39
MtADH-like5	Medtr7g068320.1	Chr7: 24984145-24991777	393	42.42	5.86	cyto	-0.061	28.25
MtADH-like6	Medtr7g068330.1	Chr7: 24992391-24995004	385	41.68	6.17	chlo	0.009	34.78
AtADH1	AT1G22430.1	Chr1: 7919136-7921893	388	42.53	6.1	chlo	0.067	26.53
AtADH2	AT1G22440.1	Chr1: 7922276-7925097	386	42.38	5.73	chlo	0.068	31.74
AtADH-like1	AT1G32780.1	Chr1: 11869752-11872926	394	42.91	8.34	cyto	-0.108	33.44
AtADH-like2	AT1G64710.1	Chr1: 24044686-24046313	380	41.32	5.7	chlo	0.08	24.01
AtADH3	AT1G77120.1	Chr1: 28975255-28977417	379	41.18	5.83	cyto	-0.106	32.54
AtADH4	AT4G22110.1	Chr4: 11711317-11714228	389	42.52	6.67	cyto	0.034	28.96
AtADH-like3	AT5G24760.1	Chr5: 8494697-8497578	381	40.72	6.55	cyto	0.086	40.38
AtADH5	AT5G42250.1	Chr5: 16893849-16897690	390	42.57	5.9	cyto	0.043	39.75
CrADH1	Carub.0001s2196.1.p	Scaffold_1: 7905854-7908915	388	42.57	5.72	chlo	0.028	29.15
CrADH2	Carub.0001s2197.1.p	Scaffold_1: 7909609-7911894	388	42.53	5.91	chlo	-0.058	33.56
CrADH-like1	Carub.0001s3111.1.p	Scaffold_1: 11553226-11556069	394	42.85	7.91	cyto	-0.12	28.48
CrADH-like2	Carub.0002s0002.1.p	Scaffold_2: 13174-15140	381	41.38	6.17	E.R.	0.041	26.13
CrADH3	Carub.0002s2400.1.p	Scaffold_2: 12619747-12621793	379	41.08	5.97	cyto	-0.104	29.68
CrADH-like3	Carub.0006s2261.1.p	Scaffold_6: 8558233-8560960	382	41.02	6.27	cyto	0.049	42.66
CrADH4	Carub.0007s1922.1.p	Scaffold_7: 7201038-7206956	389	42.59	6.24	E.R.	0.038	27.13
CrADH-like4	Carub.0008s0695.1.p	Scaffold_8: 3644433-3649843	391	42.29	5.96	cyto	0.123	37.68
FvADH1	mrna30068.1-v1.0-hybrid	LG2: 5665364-5668452	380	41.33	6.33	cyto	-0.119	30.66
FvADH2	mrna30069.1-v1.0-hybrid	LG2: 5674614-5677085	380	41.32	5.98	cyto	-0.08	32.25
FvADH-like1	mrna08611.1-v1.0-hybrid	LG2: 19326840-19329186	389	41.91	6.21	cyto	0.151	30.21
FvADH-like2	mrna08612.1-v1.0-hybrid	LG2: 19332529-19334884	391	42.06	5.44	cyto	0.158	34.02
FvADH-like3	mrna08615.1-v1.0-hybrid	LG2: 19342491-19348376	811	87.59	5.94	mito	0.094	35.96
FvADH-like4	mrna01876.1-v1.0-hybrid	LG5: 5601485-5604969	385	41.81	6.03	chlo	-0.058	22.39
FvADH-like5	mrna01877.1-v1.0-hybrid	LG5: 5606493-5610570	332	36.26	5.31	cysk	-0.011	30.47
FvADH-like6	mrna08970.1-v1.0-hybrid	LG5: 9276038-9282602	691	74.37	5.63	plas	0.072	42.03
VvADH-like1	VIT_02s0025g02730.t01	Chr2:2368434-2370943	394	43.01	6.7	cyto	-0.047	24.41
VvADH1	VIT_04s0044g01110.t01	Chr4:22455944-22458732	380	41.12	5.97	cyto	-0.014	34.66
VvADH2	VIT_04s0044g01120.t01	Chr4:22463343-22470471	590	63.71	6.09	cyto	0.033	32.78
VvADH3	VIT_04s0044g01130.t01	Chr4:22475544-22477838	380	41.24	5.85	cyto	-0.027	34.6
VvADH-like2	VIT_16s0039g00320.t01	Chr16:168037-174333	379	40.96	6.14	cyto	0.039	43.95
VvADH-like3	VIT_18s0001g00380.t01	Chr18:1307547-1311198	383	41.85	6.27	cyto	0.095	30.5
VvADH-like4	VIT_18s0001g00410.t01	Chr18:1319712-1322860	395	42.99	7.43	cyto	0.048	32.68
VvADH-like5	VIT_18s0001g06360.t01	Chr18:4760150-4762878	387	42.29	5.88	chlo	-0.042	41.95
VvADH4	VIT_18s0001g15410.t01	Chr18:13539135-13541625	380	41.08	5.97	cyto	0.017	26.72
VvADH5	VIT_18s0001g15450.t01	Chr18:13581959-13584888	427	46.42	8.64	chlo	-0.108	32.68
AcADH1-like1	Aco016362.1	LG03: 10295682-10301213	382	41.21	6.47	extr	0.015	35.72
AcADH1-like2	Aco004063.1	LG15: 1645187-1649939	317	33.79	5.45	chlo	0.142	37.05
AcADH1	Aco003321.1	LG17: 1993804-1997774	380	41.21	6.12	cyto	-0.014	31.99
AcADH2	Aco007945.1	LG21: 9329480-9333920	380	41.1	6.04	cyto	0.032	33.2
AcADH3	Aco006905.1	LG22: 9661568-9668656	727	79.19	8.63	cyto	-0.053	30.79
AcADH4	Aco027720.1	Scaffold_687: 36734-41394	380	41.1	6.18	cyto	0.031	32.97
BdADH-like1	Bradi1g21300.2.p	Bd1: 17129191-17132799	408	43.02	5.42	chlo	0.12	31.8
BdADH-like2	Bradi1g71880.1.p	Bd1: 70003925-70006497	387	41.32	5.56	cyto	0.235	32.92
BdADH-like3	Bradi1g71890.1.p	Bd1: 70007936-70012421	382	41.15	5.96	cyto	0.065	36.43
BdADH-like4	Bradi3g20810.1.p	Bd3: 19831306-19838893	396	42.52	5.79	cyto	0.002	26.36
BdADH-like5	Bradi3g49740.1.p	Bd3: 50758207-50763185	381	40.33	6.21	cyto	0.044	33.15
BdADH1	Bradi4g22610.1.p	Bd4: 26888683-26891900	379	41.06	6.08	chlo	0.091	24.72
BdADH2	Bradi4g22620.1.p	Bd4: 26906362-26909215	379	41.18	5.72	cyto	0.051	28.6
OsADH-like1	LOC_Os02g42520.2	Chr2: 25565860-25569036	381	40.67	6.16	chlo	0.085	38.27
OsADH-like2	LOC_Os03g08999.1	Chr3: 4667480-4668917	306	32.71	5.68	chlo	0.111	34.54
OsADH-like3	LOC_Os03g09020.1	Chr3: 4682685-4685130	360	38.84	5.1	cyto	0.033	41.57
OsADH-like4	LOC_Os07g42924.1	Chr7: 25696800-25704080	390	41.82	5.67	nucl	0.063	31.19
OsADH-like5	LOC_Os10g07229.1	Chr10: 3793863-3804018	403	43.07	5.92	cyto	-0.008	28.06
OsADH1	LOC_Os11g10480.1	Chr11: 5712641-5716288	379	40.98	6.2	cyto	0.022	29.02
OsADH2	LOC_Os11g10510.1	Chr11: 5744961-5748152	379	41.21	6.03	cyto	0.019	29.26
OsADH3	LOC_Os11g10520.1	Chr11: 5755644-5760026	380	40.77	5.63	cyto	0.088	31.69
PhADH-like1	Pahal.1G322300.1.p	Chr01: 50698073-50703418	384	40.79	6.16	chlo	0.039	36.15
PhADH-like2	Pahal.2G450800.1.p	Chr02: 54641869-54645538	390	41.27	5.88	cyto	0.087	37.14
PhADH-like3	Pahal.2G451000.1.p	Chr02: 54654404-54657291	480	50.96	7.18	chlo	0.008	35.98
PhADH1	Pahal.8G107300.1.p	Chr08: 14569405-14573036	379	40.97	6.28	cyto	-0.02	31.19
PhADH2	Pahal.8G107400.1.p	Chr08: 14576695-14579962	379	41.07	5.81	cyto	0.011	29.94
PhADH-like4	Pahal.9G327300.1.p	Chr09: 42078589-42085455	395	42.27	5.7	cyto	-0.007	27.97
PhADH-like5	Pahal.9G574100.1.p	Chr09: 69434820-69437550	399	42.53	6.23	chlo	0.11	33.61
PhADH-like6	Pahal.9G574200.1.p	Chr09: 69440610-69443063	380	40.12	5.38	chlo	0.199	32.54
PhADH-like7	Pahal.9G574300.1.p	Chr09: 69444073-69446376	381	40.41	6.2	cyto	0.037	39.9
PhADH-like8	Pahal.9G574400.1.p	Chr09: 69450493-69453864	384	41.51	6.6	cyto	0.067	32.73
SiADH-like1	KQL30648	Ⅰ: 32385924-32388974	384	40.6	6.16	cyto	0.07	36.02
SiADH-like2	KQL26718	Ⅱ: 45940893-45943776	389	41.19	5.47	cyto	0.127	38.81
SiADH-like3	KQL26719	Ⅱ: 45947243-45950196	408	43.01	5.8	chlo	0.132	30.18
SiADH1	KQK94313	Ⅷ: 13037797-13040802	379	41.07	5.72	cyto	0.017	28.36
SiADH2	KQK94315	Ⅷ: 13048604-13051728	377	40.79	6.43	cyto	-0.008	32.19
SiADH-like4	KQK89473	Ⅸ: 31621278-31627716	398	42.52	6.32	extr	-0.065	28.36
SiADH-like5	KQK89474	Ⅸ: 31668513-31676502	327	35.19	5.81	cyto	0.015	27.99
SiADH-like6	KQK92199	Ⅸ: 54287776-54290097	372	39.44	5.71	cyto	0.068	34.19
SiADH-like7	KQK92200	Ⅸ: 54296008-54297877	389	41.22	5.61	cyto	0.118	36.73
SiADH-like8	KQK92201	Ⅸ: 54300391-54304349	381	41.05	6.6	cyto	0.101	33.53
SbADH1	Sobic.001G097600.1.p	Chr1:7505747-7509193	379	41	6.28	cyto	0.001	31.35
SbADH-like1	Sobic.001G263900.1.p	Chr1:48853471-48860836	400	42.63	6.14	extr	0.023	30.64
SbADH-like2	Sobic.001G264000.1.p	Chr1:48988585-48993808	394	42.14	6.27	chlo	0.024	25.75
SbADH-like3	Sobic.001G475800.1.p	Chr1:74807956-74810573	415	44.45	5.76	cyto	0.153	40.75
SbADH-like4	Sobic.001G475900.1.p	Chr1:74814983-74820643	381	41.22	6.08	cyto	0.04	31.33
SbADH-like5	Sobic.002G379100.1.p	Chr2:73518841-73521876	362	37.88	7.52	cyto	0.135	43.2
SbADH-like6	Sobic.002G379200.1.p	Chr2:73522145-73526352	399	42.41	5.28	cyto	0.122	28.92
SbADH-like7	Sobic.004G226500.1.p	Chr4:57645908-57649229	384	40.65	7.07	cyto	0.063	34.93
SbADH2	Sobic.005G103300.1.p	Chr5:18344815-18347960	379	41.18	5.72	cyto	0.018	30.49
ShADH1	Sh01_t007510	Sh01: 10810875-10813750	379	40.96	6.28	cyto	0.002	30.42
ShADH-like1	Sh01_t020520	Sh01: 34586585-34591248	407	43.47	7.12	chlo	-0.029	26.73
ShADH-like2	Sh02_t028130	Sh02: 47454505-47457147	379	40.08	5.71	pero	0.028	33.93
ShADH-like3	Sh02_t028150	Sh02: 47500740-47503493	346	36.81	6.14	chlo	0.279	26.8
ShADH-like4	Sh04_t015900	Sh04: 28089203-28091474	399	42.65	6.21	nucl	0.094	36.32
ShADH2	Sh05_t005920	Sh05: 10689134-10692790	379	41.18	5.65	cyto	0.024	30.98
SsADH1a	Sspon.01G0027980-1A	Chr1A:97955196-97958521	416	44.82	5.84	cyto	0.015	33.09
SsADH1e	Sspon.01G0027980-1P	Chr1A:98015412-98018987	385	41.66	6.61	cyto	0.021	30.5
SsADH-like1	Sspon.01G0004860-1A	Chr1A:13192610-13197736	336	36.87	5.96	cyto	-0.023	39.45
SsADH-like2a	Sspon.01G0016410-1A	Chr1A:51850872-51856026	374	40.04	7.55	chlo	-0.018	26.48
SsADH-like3	Sspon.01G0038180-1B	Chr1B:28564767-28566650	322	34.47	6.06	cyto	0.177	46.31
SsADH-like4	Sspon.01G0041980-1B	Chr1B:61114141-61122783	281	30.18	6.66	cyto	-0.081	26.38
SsADH-like2b	Sspon.01G0016410-2C	Chr1C:50264054-50268830	391	41.87	6.82	chlo	0.006	25.72
SsADH-like5	Sspon.01G0051180-1C	Chr1C:12063709-12068226	310	33.17	5.67	cyto	0.177	40.49
SsADH-like6a	Sspon.01G0016420-2C	Chr1C:50375170-50383958	401	42.88	6.09	cyto	0.041	31.37
SsADH-like6e	Sspon.01G0016420-1P	Chr1C:98547827-98554358	364	39.08	5.51	cyto	0.033	29.83
SsADH-like7	Sspon.01G0057000-1C	Chr1C:95226561-95229409	372	41.04	6.39	cyto	-0.028	33.49
SsADH1b	Sspon.01G0027980-2D	Chr1D:110843754-110846623	385	41.66	6.61	cyto	0.021	30.5
SsADH2	Sspon.01G0027970-2D	Chr1D:93437796-93443868	717	78.07	5.72	cysk	-0.326	36.99
SsADH-like6b	Sspon.01G0016420-3D	Chr1D:52196376-52203991	400	42.66	5.96	cyto	0.022	30.81
SsADH-like6f	Sspon.01G0016420-2P	Chr1D:52249384-52255320	393	41.8	5.96	extr	-0.001	28.15
SsADH-like8a	Sspon.02G0003130-1A	Chr2A:10252691-10265365	711	75.39	6.71	E.R.	0.083	37.79
SsADH-like9	Sspon.02G0033870-1B	Chr2B:9527685-9531449	332	34.71	5.23	chlo	0.167	28.53
SsADH-like10	Sspon.02G0033880-2D	Chr2D:7532388-7535613	393	41.91	5.37	chlo	0.148	31.13
SsADH-like8b	Sspon.02G0003130-2D	Chr2D:7486198-7490550	322	34.4	5.4	cyto	-0.03	36.09
SsADH-like11	Sspon.04G0007620-1A	Chr4A:21647482-21655365	424	45.12	6.27	cyto	0	39.83
SsADH-like12	Sspon.04G0007630-3C	Chr4C:21320243-21325855	429	46.76	7.52	nucl	-0.1	47.91
SsADH-like13	Sspon.04G0032090-2D	Chr4D:22709259-22712144	384	40.65	7.07	cyto	0.051	35.45
SsADH3a	Sspon.05G0016040-1A	Chr5A:64638108-64640803	379	40.9	6.03	cyto	0.004	29.68
SsADH3b	Sspon.05G0016040-2B	Chr5B:63413242-63415998	379	40.96	6.15	cyto	-0.007	29.29
SsADH3e	Sspon.05G0016040-1P	Chr5B:58615968-58618521	377	40.68	5.92	cyto	0.029	29.39
SsADH3c	Sspon.05G0016040-3C	Chr5C:59975373-59977977	379	40.86	6.03	cyto	0.013	28.16
SsADH4a	Sspon.05G0034560-1C	Chr5C:59997409-60000526	379	41.17	5.65	cyto	0.023	31.12
SsADH3d	Sspon.05G0016040-4D	Chr5D:60169135-60172010	379	40.86	6.03	cyto	0.013	28.16
SsADH4b	Sspon.05G0034560-2D	Chr5D:60225178-60228000	379	41.18	5.65	cyto	0.024	30.89
SsADH4e	Sspon.05G0034560-2T	Chr5D:60216328-60219146	379	41.18	5.65	cyto	0.024	30.89
SsADH4f	Sspon.05G0034560-1T	Chr5D:60262956-60266051	379	41.18	5.65	cyto	0.024	30.89
SsADH-like14	Sspon.07G0030730-1C	Chr7C:10689686-10702776	499	52.96	5.4	cyto	0.069	36.02
ZmADH-like1	Zm00001d030347_P001	1: 19655485-19665449	418	45.16	6.38	vacu	0.099	30.54
ZmADH-like2	Zm00001d027996_P001	1: 19699532-19702323	408	43.69	6.33	cyto	0.13	45.6
ZmADH-like3	Zm00001d027995_P001	1: 124329795-124347302	376	40.69	6.19	cyto	-0.024	37.86
ZmADH-like4	Zm00001d030348_P001	1: 124401613-124405459	426	45.69	6.51	cyto	-0.024	28.89
ZmADH1	Zm00001d033931_P001	1: 278821298-278825118	379	40.93	6.28	cyto	0.005	30.93
ZmADH2	Zm00001d049059_P001	4: 14333136-14336565	379	41.07	5.72	cyto	0.033	33.08
ZmADH-like5	Zm00001d051227_P001	4: 149227927-149231063	384	40.8	7.5	cyto	0.055	33.12
AmADH-like1	ERM95421	AmTr_v1.0_scaffold00008: 5682289-5688341	387	41.51	5.4	cyto	0.188	41.3
AmADH-like2	ERM95425	AmTr_v1.0_scaffold00008: 5791997-5796640	386	41.52	5.24	cyto	0.153	37.46
AmADH-like3	ERN11018	AmTr_v1.0_scaffold00024: 414360-426186	381	41.36	5.07	nucl	0.067	34.89
AmADH1	ERN19917	AmTr_v1.0_scaffold00071: 988408-992178	380	41.22	5.4	cyto	-0.043	32.69
AmADH2	ERN19918	AmTr_v1.0_scaffold00071: 1003845-1012772	380	41.22	6.23	cyto	-0.007	34.11
AmADH-like4	ERM98530	AmTr_v1.0_scaffold00113: 1262009-1279874	408	43.88	5.97	chlo	-0.061	28.49
AmADH-like5	ERN10235	AmTr_v1.0_scaffold00171: 602375-614662	386	41.49	6.56	cyto	0.054	31.8
PpADH1	Pp3c13_21450V3.1.p	Chr13: 15073859-15077534	385	41.53	5.88	cyto	0.038	30.51
PpADH-like1	Pp3c19_23170V3.1.p	Chr19: 15566897-15571450	391	42.01	5.87	cysk	-0.041	33.23
SfADH-like1	Sphfalx01G167000.1.p	LG01: 24175242-24180106	378	40.53	5.47	cyto	0.106	32.34
SfADH-like2	Sphfalx13G040800.1.p	LG13: 6223110-6227275	387	41.64	7.56	cyto	0.01	23.9
SfADH-like3	Sphfalx13G040900.1.p	LG13: 6240784-6245091	515	55.02	8.82	plas	0.011	29.2
SfADH-like4	Sphfalx14G005700.1.p	LG14: 758722-763338	619	66.97	8.35	chlo	0.134	35.98
CcADHⅢ	CDF41174
CmADHⅢ	CMS125CT
GsADHⅢ	EME28755
Note: MW: molecular weight, PI: isoelectric point, chlo: chloroplast, E.R.: endoplasmic reticulum, mito: mitochondria, plas: plasma membrane, cyto: cytoplastic, nucl: nuclear, GRAVY: grand average of hydropathicity, genes that were alleles were designated the same name followed by the letters “a”, “b”, “c” and “d” and duplicated genes were designated the same name followed by the letters “e” and …
Legends: Chr, Chromosome; AA, amino acid; MW, molecular weight; pI, isoelectric point.

## Sheet: Table S2
Supplemental Table S2 The gene type of ADH genes in in S. bicolor, R570, and S. spontaneum.
Gene Name	Gene identifier	Gene type
SbADH1	Sobic.001G097600.1.p	dispersed
SbADH-like1	Sobic.001G263900.1.p	tandem
SbADH-like2	Sobic.001G264000.1.p	tandem
SbADH-like3	Sobic.001G475800.1.p	tandem
SbADH-like4	Sobic.001G475900.1.p	tandem
SbADH-like5	Sobic.002G379100.1.p	tandem
SbADH-like6	Sobic.002G379200.1.p	tandem
SbADH-like7	Sobic.004G226500.1.p	dispersed
SbADH2	Sobic.005G103300.1.p	proximal
ShADH1	Sh01_t007510	dispersed
ShADH-like1	Sh01_t020520	dispersed
ShADH-like2	Sh02_t028130	tandem
ShADH-like3	Sh02_t028150	tandem
ShADH-like4	Sh04_t015900	dispersed
ShADH2	Sh05_t005920	dispersed
SsADH1a	Sspon.01G0027980-1A	WGD/segmental
SsADH1e	Sspon.01G0027980-1P	proximal
SsADH-like1	Sspon.01G0004860-1A	WGD/segmental
SsADH-like2a	Sspon.01G0016410-1A	WGD/segmental
SsADH-like3	Sspon.01G0038180-1B	dispersed
SsADH-like4	Sspon.01G0041980-1B	dispersed
SsADH-like2b	Sspon.01G0016410-2C	WGD/segmental
SsADH-like5	Sspon.01G0051180-1C	WGD/segmental
SsADH-like6a	Sspon.01G0016420-2C	WGD/segmental
SsADH-like6e	Sspon.01G0016420-1P	dispersed
SsADH-like7	Sspon.01G0057000-1C	WGD/segmental
SsADH1b	Sspon.01G0027980-2D	dispersed
SsADH2	Sspon.01G0027970-2D	dispersed
SsADH-like6b	Sspon.01G0016420-3D	WGD/segmental
SsADH-like6f	Sspon.01G0016420-2P	tandem
SsADH-like8a	Sspon.02G0003130-1A	WGD/segmental
SsADH-like9	Sspon.02G0033870-1B	WGD/segmental
SsADH-like10	Sspon.02G0033880-2D	tandem
SsADH-like8b	Sspon.02G0003130-2D	WGD/segmental
SsADH-like11	Sspon.04G0007620-1A	WGD/segmental
SsADH-like12	Sspon.04G0007630-3C	WGD/segmental
SsADH-like13	Sspon.04G0032090-2D	WGD/segmental
SsADH3a	Sspon.05G0016040-1A	WGD/segmental
SsADH3b	Sspon.05G0016040-2B	WGD/segmental
SsADH3e	Sspon.05G0016040-1P	dispersed
SsADH3c	Sspon.05G0016040-3C	WGD/segmental
SsADH4a	Sspon.05G0034560-1C	WGD/segmental
SsADH3d	Sspon.05G0016040-4D	WGD/segmental
SsADH4b	Sspon.05G0034560-2D	tandem
SsADH4e	Sspon.05G0034560-2T	WGD/segmental
SsADH4f	Sspon.05G0034560-1T	tandem
SsADH-like14	Sspon.07G0030730-1C	dispersed
Legends: Chr, Chromosome; AA, amino acid; MW, molecular weight; pI, isoelectric point.

## Sheet: Table S3
Supplemental Table S3 One-to-one orthologous relationships between S. bicolor, R570, and S.spontaneum
	SsADH Gene Name	SsADH Gene ID	ShADH Gene Name	ShADH Gene ID	Ka	Ks	Ka/Ks	Numbers of conserved flanking genes	Selection pressure
Sorghum bicolor - Saccharum spontaneum	SsADH2	Sspon.01G0027970-2D	SbADH1	Sobic.001G097600.1.p	0.0037847	0.104365	0.0362641	199	Purifying selection
	SsADH3a	Sspon.05G0016040-1A	SbADH2	Sobic.005G103300.1.p	0.0727307	0.784236	0.0927408	67	Purifying selection
	SsADH3b	Sspon.05G0016040-2B	SbADH2	Sobic.005G103300.1.p	0.070161	0.776187	0.0903918	70	Purifying selection
	SsADH4a	Sspon.05G0034560-1C	SbADH2	Sobic.005G103300.1.p	0.00344993	0.182522	0.0189015	71	Purifying selection
	SsADH4f	Sspon.05G0034560-1T	SbADH2	Sobic.005G103300.1.p	0.00229775	0.192333	0.0119467	73	Purifying selection
	SsADH-like1	Sspon.01G0004860-1A	SbADH-like4	Sobic.001G475900.1.p	0.0205727	0.0900845	0.228371	300	Purifying selection
	SsADH-like13	Sspon.04G0032090-2D	SbADH-like7	Sobic.004G226500.1.p	0.00692846	0.0863452	0.0802413	295	Purifying selection
	SsADH-like2a	Sspon.01G0016410-1A	SbADH-like1	Sobic.001G263900.1.p	0.106507	0.479571	0.222088	110	Purifying selection
	SsADH-like5	Sspon.01G0051180-1C	SbADH-like3	Sobic.001G475800.1.p	0.0508045	0.116162	0.437358	333	Purifying selection
	SsADH-like6a	Sspon.01G0016420-2C	SbADH-like1	Sobic.001G263900.1.p	0.0376786	0.11674	0.322757	108	Purifying selection
	SsADH-like6b	Sspon.01G0016420-3D	SbADH-like1	Sobic.001G263900.1.p	0.0319257	0.108572	0.294052	17	Purifying selection
	SsADH-like9	Sspon.02G0033870-1B	SbADH-like6	Sobic.002G379200.1.p	0.0472144	0.0976698	0.483408	42	Purifying selection
Saccharum hybrid cultivar R570 - Saccharum spontaneum	SsADH1e	Sspon.01G0027980-1P	ShADH1	Sh01_t007510	0.00115942	0.023005	0.0503986	30	Purifying selection
	SsADH2	Sspon.01G0027970-2D	ShADH1	Sh01_t007510	0.00125918	0.0164278	0.0766496	150	Purifying selection
	SsADH4a	Sspon.05G0034560-1C	ShADH2	Sh05_t005920	0.00114899	0.0151904	0.0756389	14	Purifying selection
	SsADH4f	Sspon.05G0034560-1T	ShADH2	Sh05_t005920	0	0.0152	0	39	Purifying selection
	SsADH-like11	Sspon.04G0007620-1A	ShADH-like4	Sh04_t015900	0.0123278	0.00923941	1.33427	131	Positive selection
	SsADH-like13	Sspon.04G0032090-2D	ShADH-like4	Sh04_t015900	0.00123597	0.003928	0.314656	152	Purifying selection
	SsADH-like2a	Sspon.01G0016410-1A	ShADH-like1	Sh01_t020520	0.00954003	0.0482691	0.197643	72	Purifying selection
	SsADH-like6a	Sspon.01G0016420-2C	ShADH-like1	Sh01_t020520	0.102583	0.411242	0.249446	66	Purifying selection
	SsADH-like8a	Sspon.02G0003130-1A	ShADH-like2	Sh02_t028130	0.219948	0.367958	0.597754	53	Purifying selection
	SsADH-like9	Sspon.02G0033870-1B	ShADH-like3	Sh02_t028150	0.0528456	0.0682376	0.774435	26	Purifying selection
Sorghum bicolor - Saccharum hybrid cultivar R570	ShADH1	Sh01_t007510	SbADH1	Sobic.001G097600.1.p	0.00461008	0.126314	0.036497	254	Purifying selection
	ShADH2	Sh05_t005920	SbADH2	Sobic.005G103300.1.p	0.00229775	0.182652	0.01258	21	Purifying selection
	ShADH-like1	Sh01_t020520	SbADH-like1	Sobic.001G263900.1.p	0.103495	0.44291	0.23367	73	Purifying selection
	ShADH-like2	Sh02_t028130	SbADH-like6	Sobic.002G379200.1.p	0.130442	0.291951	0.446794	279	Purifying selection
	ShADH-like4	Sh04_t015900	SbADH-like7	Sobic.004G226500.1.p	0.00932172	0.0848889	0.109811	714	Purifying selection

## Sheet: Table S4
Supplemental Table S4 Percentage of identity between 6 ShADHs, 32 SsADHs, and 1 ScADH was calculated using Clustal Omega
	SsADH-like3	SsADH-like5	SsADH-like1	ShADH-like2	SsADH-like14	SsADH-like8b	ShADH-like3	SsADH-like8a	SsADH-like9	SsADH-like10	SsADH-like12	ShADH-like4	SsADH-like11	SsADH-like13	ShADH2	SsADH4b	SsADH4e	SsADH4f	SsADH4a	SsADH-like7	SsADH2	SsADH3e	ScADH	SsADH3c	SsADH3d	SsADH3a	SsADH3b	SsADH1a	ShADH1	SsADH1e	SsADH1b	SsADH-like2a	ShADH-like1	SsADH-like2b	SsADH-like4	SsADH-like6f	SsADH-like6e	SsADH-like6a	SsADH-like6b
SsADH-like3	100	89.96	59.62	56.81	56.14	56.16	58.54	51.92	56.47	58.48	38.76	43.6	46.1	46.13	43.06	43.06	43.06	43.06	43.06	40.08	39.36	40.93	41.28	41.64	41.64	41.64	41.28	41.01	40.57	41.01	41.01	46.04	45.91	46.04	39.64	44.36	43.77	43.06	43.42
SsADH-like5	89.96	100	63.1	57.09	54.43	54.47	54.8	50.83	57.85	57.48	39.38	46.52	44.33	44.71	44.52	44.52	44.52	44.52	44.52	38.35	43.2	43.29	43.48	43.81	43.81	43.81	43.48	42.33	43.24	43.69	43.69	42.4	41.91	42	41.59	43.24	44.17	41.58	42.24
SsADH-like1	59.62	63.1	100	60.36	61.32	59.7	56.17	56.55	61.09	63.49	44.22	46.85	47.06	47.06	47.45	47.45	47.45	47.45	47.45	44.03	47.72	47.44	47.28	47.6	47.6	47.6	47.92	46.3	48.06	48.21	48.21	45.87	46.06	46.03	46.29	46.79	46.26	47.17	46.54
ShADH-like2	56.81	57.09	60.36	100	95.73	78.81	74.66	73.24	83.75	81.71	42.12	48.7	48.15	48.48	46.08	46.08	46.08	46.08	46.39	45.08	46.59	47.27	47.43	47.43	47.43	47.43	47.43	47.32	48.04	48.33	48.33	47.66	47.51	47.63	45.91	47.01	47.32	45.75	46.04
SsADH-like14	56.14	54.43	61.32	95.73	100	75.6	72.08	68.34	81.11	79.43	39.94	48.12	45.91	47.31	45.65	45.65	45.65	45.65	45.92	44.88	46.09	46.72	46.87	46.87	46.87	46.87	46.87	46.36	47.14	47.53	47.53	48.46	47.87	48.4	46.24	47.57	47.98	46.15	46.42
SsADH-like8b	56.16	54.47	59.7	78.81	75.6	100	91.24	74.68	93.06	90.59	44.05	49.19	47.31	48	45.63	45.63	45.63	45.63	46.01	42.97	40.96	45.63	45.63	45.63	45.63	45.63	45.63	43.38	44.49	44.66	44.66	42.44	42.65	42.65	43.86	43.32	46.28	42.81	42.81
ShADH-like3	58.54	54.8	56.17	74.66	72.08	91.24	100	75.16	90.64	86.67	37.6	46.13	45.45	46.46	42.96	42.96	42.96	42.96	43.3	43.31	43.79	44.64	44.33	44.33	44.33	44.33	44.33	43.79	43.64	43.79	43.79	47.54	44.3	46.42	45.21	46.94	46.6	46.6	46.6
SsADH-like8a	51.92	50.83	56.55	73.24	68.34	74.68	75.16	100	79.7	86.73	38.65	47.11	44.91	46.88	43.84	43.84	43.84	43.84	44.11	41.9	34.77	44.78	44.66	44.66	44.66	44.66	44.66	42.59	43.87	44.23	44.23	47.46	46.79	47.17	47.01	46.38	47.41	45	45.53
SsADH-like9	56.47	57.85	61.09	83.75	81.11	93.06	90.64	79.7	100	90.94	41.44	48.87	47.9	48.87	45.21	45.21	45.21	45.21	45.54	42.32	46.69	46.2	46.2	46.2	46.2	46.2	46.2	46	45.54	46	46	50	49.84	50	49	50	49.67	49.67	49.67
SsADH-like10	58.48	57.48	63.49	81.71	79.43	90.59	86.67	86.73	90.94	100	43.81	49.57	48.78	49.59	47.77	47.77	47.77	47.77	48.04	46.88	48.49	49.58	49.16	49.44	49.44	49.44	49.44	47.22	48.32	48.73	48.73	50.86	50.27	50.41	48.85	50	50.44	49.59	49.59
SsADH-like12	38.76	39.38	44.22	42.12	39.94	44.05	37.6	38.65	41.44	43.81	100	87.75	84.06	88.08	45.03	45.03	45.03	45.03	45.36	45.05	48.89	47.67	48.34	48.01	48.01	48.01	47.68	47.16	47.02	47.16	47.16	45.04	44.85	45.48	48.34	45.95	45.03	45.7	46.03
ShADH-like4	43.6	46.52	46.85	48.7	48.12	49.19	46.13	47.11	48.87	49.57	87.75	100	97.88	99.72	51.88	51.88	51.88	51.88	52.17	48.25	53.99	52.77	53.04	52.75	52.75	53.04	52.75	51.85	52.46	51.85	51.85	51.67	51.45	51.73	50.84	51.87	51.87	51.87	52.74
SsADH-like11	46.1	44.33	47.06	48.15	45.91	47.31	45.45	44.91	47.9	48.78	84.06	97.88	100	98.42	51.65	51.65	51.65	51.65	51.92	48.22	52.96	52.91	52.89	52.89	52.89	53.17	52.89	50	52.62	52.03	52.03	51.41	51.21	51.48	51.7	52.29	51.9	52.42	53.23
SsADH-like13	46.13	44.71	47.06	48.48	47.31	48	46.46	46.88	48.87	49.59	88.08	99.72	98.42	100	51.63	51.63	51.63	51.63	51.9	48.63	52.92	52.88	52.86	52.86	52.86	53.13	52.86	50.4	52.59	52.47	52.47	51.68	51.47	51.73	51.88	52.53	52.16	52.66	53.46
ShADH2	43.06	44.52	47.45	46.08	45.65	45.63	42.96	43.84	45.21	47.77	45.03	51.88	51.65	51.63	100	100	100	100	99.74	84.62	86.74	86.93	86.47	87	87	87.27	87.8	83.78	86.63	86.52	86.52	53.5	53.19	53.21	54.79	53.78	51.98	51.99	52.79
SsADH4b	43.06	44.52	47.45	46.08	45.65	45.63	42.96	43.84	45.21	47.77	45.03	51.88	51.65	51.63	100	100	100	100	99.74	84.62	86.74	86.93	86.47	87	87	87.27	87.8	83.78	86.63	86.52	86.52	53.5	53.19	53.21	54.79	53.78	51.98	51.99	52.79
SsADH4e	43.06	44.52	47.45	46.08	45.65	45.63	42.96	43.84	45.21	47.77	45.03	51.88	51.65	51.63	100	100	100	100	99.74	84.62	86.74	86.93	86.47	87	87	87.27	87.8	83.78	86.63	86.52	86.52	53.5	53.19	53.21	54.79	53.78	51.98	51.99	52.79
SsADH4f	43.06	44.52	47.45	46.08	45.65	45.63	42.96	43.84	45.21	47.77	45.03	51.88	51.65	51.63	100	100	100	100	99.74	84.62	86.74	86.93	86.47	87	87	87.27	87.8	83.78	86.63	86.52	86.52	53.5	53.19	53.21	54.79	53.78	51.98	51.99	52.79
SsADH4a	43.06	44.52	47.45	46.39	45.92	46.01	43.3	44.11	45.54	48.04	45.36	52.17	51.92	51.9	99.74	99.74	99.74	99.74	100	84.32	86.46	86.67	86.21	86.74	86.74	87	87.53	83.51	86.36	86.25	86.25	53.22	52.93	52.94	54.41	53.51	51.69	52.25	53.05
SsADH-like7	40.08	38.35	44.03	45.08	44.88	42.97	43.31	41.9	42.32	46.88	45.05	48.25	48.22	48.63	84.62	84.62	84.62	84.62	84.32	100	97.73	94.31	93.45	94.05	94.05	94.05	94.64	94.81	97.9	97.95	97.95	49.06	49.26	49.25	52.82	50.15	47.94	49.11	49.11
SsADH2	39.36	43.2	47.72	46.59	46.09	40.96	43.79	34.77	46.69	48.49	48.89	53.99	52.96	52.92	86.74	86.74	86.74	86.74	86.46	97.73	100	95.36	95.1	95.68	95.68	95.68	96.25	91.98	98.27	98.56	98.56	50.45	50.85	50.86	52.38	51.57	50.93	50.56	50.56
SsADH3e	40.93	43.29	47.44	47.27	46.72	45.63	44.64	44.78	46.2	49.58	47.67	52.77	52.91	52.88	86.93	86.93	86.93	86.93	86.67	94.31	95.36	100	98.14	98.67	98.67	99.2	99.2	93.58	96.26	96.5	96.5	51.98	52.01	52.02	54.83	53.53	51.7	52.14	52.41
ScADH3	41.28	43.48	47.28	47.43	46.87	45.63	44.33	44.66	46.2	49.16	48.34	53.04	52.89	52.86	86.47	86.47	86.47	86.47	86.21	93.45	95.1	98.14	100	99.47	99.47	98.94	98.42	93.35	95.74	95.98	95.98	51.97	52	52.01	54.41	53.24	51.98	52.13	52.39
SsADH3c	41.64	43.81	47.6	47.43	46.87	45.63	44.33	44.66	46.2	49.44	48.01	52.75	52.89	52.86	87	87	87	87	86.74	94.05	95.68	98.67	99.47	100	100	99.47	98.94	93.62	96.28	96.51	96.51	51.97	52	52.01	54.79	53.24	51.69	52.13	52.39
SsADH3d	41.64	43.81	47.6	47.43	46.87	45.63	44.33	44.66	46.2	49.44	48.01	52.75	52.89	52.86	87	87	87	87	86.74	94.05	95.68	98.67	99.47	100	100	99.47	98.94	93.62	96.28	96.51	96.51	51.97	52	52.01	54.79	53.24	51.69	52.13	52.39
SsADH3a	41.64	43.81	47.6	47.43	46.87	45.63	44.33	44.66	46.2	49.44	48.01	53.04	53.17	53.13	87.27	87.27	87.27	87.27	87	94.05	95.68	99.2	98.94	99.47	99.47	100	99.47	93.62	96.28	96.51	96.51	52.25	52.27	52.28	54.79	53.51	51.98	52.39	52.66
SsADH3b	41.28	43.48	47.92	47.43	46.87	45.63	44.33	44.66	46.2	49.44	47.68	52.75	52.89	52.86	87.8	87.8	87.8	87.8	87.53	94.64	96.25	99.2	98.42	98.94	98.94	99.47	100	94.15	96.81	97.05	97.05	52.25	52.27	52.28	54.79	53.51	51.98	52.39	52.66
SsADH1a	41.01	42.33	46.3	47.32	46.36	43.38	43.79	42.59	46	47.22	47.16	51.85	50	50.4	83.78	83.78	83.78	83.78	83.51	94.81	91.98	93.58	93.35	93.62	93.62	93.62	94.15	100	97.07	97.4	97.4	49.17	49.34	49.34	50.38	50.13	51	49.21	49.21
ShADH1	40.57	43.24	48.06	48.04	47.14	44.49	43.64	43.87	45.54	48.32	47.02	52.46	52.62	52.59	86.63	86.63	86.63	86.63	86.36	97.9	98.27	96.26	95.74	96.28	96.28	96.28	96.81	97.07	100	99.73	99.73	51.97	52	52.01	53.64	52.97	51.41	52.13	52.13
SsADH1e	41.01	43.69	48.21	48.33	47.53	44.66	43.79	44.23	46	48.73	47.16	51.85	52.03	52.47	86.52	86.52	86.52	86.52	86.25	97.95	98.56	96.5	95.98	96.51	96.51	96.51	97.05	97.4	99.73	100	100	51.56	51.61	51.62	53.85	52.59	51	51.74	51.74
SsADH1b	41.01	43.69	48.21	48.33	47.53	44.66	43.79	44.23	46	48.73	47.16	51.85	52.03	52.47	86.52	86.52	86.52	86.52	86.25	97.95	98.56	96.5	95.98	96.51	96.51	96.51	97.05	97.4	99.73	100	100	51.56	51.61	51.62	53.85	52.59	51	51.74	51.74
SsADH-like2a	46.04	42.4	45.87	47.66	48.46	42.44	47.54	47.46	50	50.86	45.04	51.67	51.41	51.68	53.5	53.5	53.5	53.5	53.22	49.06	50.45	51.98	51.97	51.97	51.97	52.25	52.25	49.17	51.97	51.56	51.56	100	97.86	98.13	80.62	83.74	84.84	82.62	83.16
ShADH-like1	45.91	41.91	46.06	47.51	47.87	42.65	44.3	46.79	49.84	50.27	44.85	51.45	51.21	51.47	53.19	53.19	53.19	53.19	52.93	49.26	50.85	52.01	52	52	52	52.27	52.27	49.34	52	51.61	51.61	97.86	100	98.72	80.73	83.94	84.81	82.7	83.21
SsADH-like2b	46.04	42	46.03	47.63	48.4	42.65	46.42	47.17	50	50.41	45.48	51.73	51.48	51.73	53.21	53.21	53.21	53.21	52.94	49.25	50.86	52.02	52.01	52.01	52.01	52.28	52.28	49.34	52.01	51.62	51.62	98.13	98.72	100	80.36	83.68	84.72	82.61	83.12
SsADH-like4	39.64	41.59	46.29	45.91	46.24	43.86	45.21	47.01	49	48.85	48.34	50.84	51.7	51.88	54.79	54.79	54.79	54.79	54.41	52.82	52.38	54.83	54.41	54.79	54.79	54.79	54.79	50.38	53.64	53.85	53.85	80.62	80.73	80.36	100	96.8	95.53	93.24	94.31
SsADH-like6f	44.36	43.24	46.79	47.01	47.57	43.32	46.94	46.38	50	50	45.95	51.87	52.29	52.53	53.78	53.78	53.78	53.78	53.51	50.15	51.57	53.53	53.24	53.24	53.24	53.51	53.51	50.13	52.97	52.59	52.59	83.74	83.94	83.68	96.8	100	98.88	95.67	96.95
SsADH-like6e	43.77	44.17	46.26	47.32	47.98	46.28	46.6	47.41	49.67	50.44	45.03	51.87	51.9	52.16	51.98	51.98	51.98	51.98	51.69	47.94	50.93	51.7	51.98	51.69	51.69	51.98	51.98	51	51.41	51	51	84.84	84.81	84.72	95.53	98.88	100	96.43	97.53
SsADH-like6a	43.06	41.58	47.17	45.75	46.15	42.81	46.6	45	49.67	49.59	45.7	51.87	52.42	52.66	51.99	51.99	51.99	51.99	52.25	49.11	50.56	52.14	52.13	52.13	52.13	52.39	52.39	49.21	52.13	51.74	51.74	82.62	82.7	82.61	93.24	95.67	96.43	100	98.5
SsADH-like6b	43.42	42.24	46.54	46.04	46.42	42.81	46.6	45.53	49.67	49.59	46.03	52.74	53.23	53.46	52.79	52.79	52.79	52.79	53.05	49.11	50.56	52.41	52.39	52.39	52.39	52.66	52.66	49.21	52.13	51.74	51.74	83.16	83.21	83.12	94.31	96.95	97.53	98.5	100

## Sheet: Table S5
Supplemental Table S5 Primary structure analysis of ScADH3
Structural characteristics	Prediction
Number of amino acids	379
Theoretical pI	6.03
Molecular weight／Da	40822
Total number of negatively charged residues (Asp+Glu)	45
Total number of positively charged residues (Arg +Lys)	39
Formula	C1806H2857N493O536S24
The instability index (II)	29.54
Grand average of hydropathicity (GRAVY)	-0.001
Aliphatic index (AI)	83.59

## Sheet: Table S6
Supplemental Table S6 Secondary structure analysis of ScADH3
Type	Amino acid residue number	Percent（%）
Alpha helix	95	25.07
Extended strand	94	24.8
Random coil	190	50.13

## Sheet: Table S7
Supplemental Table S7 Sources of ADH genes from sequenced plant included in this study
Taxonomy	Species name	Abbreviation	Sources
Eudicots	Medicago truncatula	Mt	https://phytozome.jgi.doe.gov/pz/portal.html
	Arabidopsis thaliana	At	https://phytozome.jgi.doe.gov/pz/portal.html
	Capsella rubella	Cr	https://phytozome.jgi.doe.gov/pz/portal.html
	Fragaria vesca	Fv	https://phytozome.jgi.doe.gov/pz/portal.html
	Vitis vinifera	Vv	http://plants.ensembl.org/index.html
Monocots	Ananas comosus	Ac	https://phytozome.jgi.doe.gov/pz/portal.html
	Brachypodium distachyon	Bd	https://phytozome.jgi.doe.gov/pz/portal.html
	Oryza sativa	Os	https://phytozome.jgi.doe.gov/pz/portal.html
	Panicum hallii	Ph	https://phytozome.jgi.doe.gov/pz/portal.html
	Setaria italica	Si	http://plants.ensembl.org/index.html
	Sorghum bicolor	Sb	https://phytozome.jgi.doe.gov/pz/portal.html
	Zea mays	Zm	https://phytozome.jgi.doe.gov/pz/portal.html
	Saccharum hybrid cultivar R570	Sh	http://sugarcane-genome.cirad.fr/
	Saccharum spontaneum	Ss	http://www.life.illinois.edu/ming/downloads/Spontaneum_genome/
Basal angiosperms	Amborella trichopoda	Am	http://plants.ensembl.org/index.html
Mosses	Physcomitrella patens	Pp	https://phytozome.jgi.doe.gov/pz/portal.html
	Sphagnum fallax	Sf	https://phytozome.jgi.doe.gov/pz/portal.html
Rhodophyta	Chondrus crispus	Cc	http://plants.ensembl.org/index.html
	Cyanidioschyzon merolae	Cm	http://plants.ensembl.org/index.html
	Galdieria sulphuraria	Gs	http://plants.ensembl.org/index.html

## Sheet: Table S8
Supplemental Table S8 Primers used in this study
Primer	Forward primer (5’-3’)	Reverse primer (5’-3’)	Strategy
ScADH3	GTGGTGACGTTCTTGGAGGG	ACGACTCTTACAGACGCTGG	Gene cloning
Q-ScADH3	AACCTTCTTCGGCAACTA	CTCCAGCTCCTTCTTCAT	qRT-PCR analysis
G-ScADH3	GGGGACAAGTTTGTACAAAAAAGCAGGCTTCATGGCGACCGCGGGGAAGGT	GGGGACCACTTTGTACAAGAAAGCTGGGTCGTTCTCCATGCGGATGATGC	Gateway entry vector construction and semi-quantitative analysis
GAPDH	CACGGCCACTGGAAGCA	TCCTCAGGGTTCCTGATGCC	qRT-PCR analysis
NtPOD	CAAATGTAAGAGGAAACTCAGAGG	AGCAACAACTCCAGCTAATTGATAG	qRT-PCR analysis
NtSOD	AGCTACATGACGCCATTTCC	CCCTGTAAAGCAGCACCTTC	qRT-PCR analysis
NtCAT	AGGTACCGCTCATTCACACC	AAGCAAGCTTTTGACCCAGA	qRT-PCR analysis
NtUbiquitin	GGTGTTTCCAGTGGCGGACG	TCCTCCCCTCAGCTACGGGGTAT	qRT-PCR analysis
NtEF1-α	TGCTGCTGTAACAAGATGGATGC	GAGATGGGGACAAAGGGGATT	RT-PCR/reference control
Note: attB1 and attB2 adapters were underlined in the primer G-ScADH3.
